# Supplementary material for: NBEAL2 deficiency in humans leads to low CTLA-4 expression in activated conventional T cells
Source: Nat Commun. 2023 Jun 22;14:3728. doi: 10.1038/s41467-023-39295-7 (PMC10287742; doi:10.1038/s41467-023-39295-7)
Supplement: Supplementary file 4 — Source Data [file 41467_2023_39295_MOESM4_ESM.xlsx]

## Sheet: Figure 1
Figure 1c	NBEAL2 immunoblotting on activated T cells lysates from patients and healthy controls (Ctrl)
	P2	P7	P8		Mw	Ctrl2	Ctrl5		Ctrl3
Mw
270kDa												NBEAL2
205kDa
150 kDa
												aspecific band due to anti-NBEAL2 antibody
120 kDa
85kDa
												ku-70
65kDa
50 kDa
	Non relevant	Ctrl1	Mw	P6	P9.1	P5.2	P3	P4	Ctrl4	Non relevant
270kDa								NBEAL2				NBEAL2
205 kDa
150 kDa
120kDa												aspecific band due to anti-NBEAL2 antibody
85kDa
65kDa
50 kDa
	Non relevant	Ctrl1	Mw	P6	P9.1	P5.2	P3	P4	Ctrl4	Non relevant
270kDa
205 kDa
150 kDa
120kDa
85kDa												ku-70 on the same membrane as the one above
65kDa
50 kDa

## Sheet: Figure 2
Figure 2b	Cluster biases observed in the CyTOF immune phenotype from healthy controls and NBEAL2 patients
Naïve B cells	Percentage of all blood cells			Regulatory T cells	Percentage of all blood cells			Tfh-Like	Percentage of memory CD4 T cells
	Controls	NBEAL2 patients			Controls	NBEAL2 patients			Controls	NBEAL2 patients
	8.3	10.3	P1		0.5	1.2	P1		13.9	23.3	P1
	3.9	5.1	P2		0.9	0.9	P2		15.4	35.1	P2
	3.7	11.4	P5.II-1		0.5	1.1	P5.II-1		22.2	41.7	P5.II-1
	8.2	2.3	P6		0.4	0.8	P6		34.3	36.7	P6
	5.3	5.8	P7		0.5	0.7	P7		25.1	32.4	P7
	2.9	7.9	P9.II-1		0.5	0.9	P9.II-1		26.1	36.7	P9.II-1
	1.8	9.4	P9.II-2		1	0.7	P9.II-2		25.6	24.8	P9.II-2
	2.5				0.6				21.4
	3.7				0.8				23
	1.8				0.8				14
	3.1				0.8				22.3
Effector memory CD8 T cells	Percentage of all blood cells			Central memory CD8 T cells	Percentage of all blood cells			gamma-delta T cells	Percentage of all blood cells
	Controls	NBEAL2 patients			Controls	NBEAL2 patients			Controls	NBEAL2 patients
	0.3	4.8	P1		4.2	2.6	P1		1.4	12.2	P1
	0.4	0.2	P2		0.5	0.4	P2		1.4	2.3	P2
	0.6	0.4	P5.II-1		0.7	2.1	P5.II-1		1.3	10.9	P5.II-1
	0.5	0.7	P6		0.4	2.8	P6		0.9	3.2	P6
	0	1.1	P7		0.1	2.9	P7		0.8	1.7	P7
	0.1	0.7	P9.II-1		0.2	2.3	P9.II-1		0.5	1.3	P9.II-1
	0.1	1.4	P9.II-2		1.7	1.5	P9.II-2		1.9	2.5	P9.II-2
	0.2				0.4				0.4
	0.5				0.6				1.5
	0.3				0.9				1.8
	0.2				0.5				2.1

## Sheet: Figure 3
Figure 3a
Page Blue staining of the gel before digestion and mass spectrometry analyses
															Input fractions before immunoprecipitation of NBEAL2 by western blotting
		MW ladder	MW ladder	blank	Ctrl1	blank	NBEAL2 patient P7	blank	Ctrl2	blank	NBEAL2 patient P6	blank	MW ladder				Input Ctrl1	Input patient P7	Input Ctrl2	Input patient P6
Mw ladder
	225 kDa																						NBEAL2
	150 kDa
	102 kDa
	76 kDa															the same membrane over-exposed, with the Mwladder annotated
																	Ctrl1	P7	Ctrl2	P6
	52 kDa
	38 kDa														Mw ladder
	31 kDa
															300 kDa
	24 kDa														250 kDa
															180kDa
	17 kDa
Figure 3b	Heatmap showing normalized intensities of the 74 proteins selected after mass spectrometry analysis of the NBEAL2 interactome
		Normalized intensity					Mean intensity controls		Ratio Ctrls/P6	Ratio Ctrls/P7
		Ctrl1	Ctrl2	NBEAL2 P7	NBEAL2 P6
	NBEAL2	78.9	100	4.4	0		62000000000		665.4	20
	CCDC18	64.3	100	14.1	0		32200000		274.9	5.7
	NCKIPSD	100	86	17	0		12700000		109	5.3
	C19orf52	100	71.5	28.9	0		12400000		106.4	2.9
	CCDC88B	100	60.4	0	0.7		107000000		75.5	239.7
	IRF3	71.2	100	0	0		6630000		56.6	56.6
	PTPRA	100	65.1	5	0		5900000		50.5	12.6
	USP24	100	62.2	22	0		5660000		48.4	3.5
	HOOK3	55.5	100	5.1	0		5580000		47.7	11.7
	FAR1	100	53.4	24.7	0		5140000		43.9	3
	LNP	100	66	26.4	0		4910000		42	3
	SLC35E1	58.2	100	13	0		4840000		41.3	5.4
	ARL1	100	88.4	21.1	0		4820000		41.2	4.1
	UBR1	100	77.9	9.1	0		4700000		40.2	8
	ARFGEF1	100	56.4	11	0		5790000		38	6.1
	SBF1	100	59.4	12	0		4440000		38	5.8
	DENND4C	96.4	100	31.4	0		4220000		36.1	3
	NCAPD2	100	85.7	9.2	0		3700000		31.6	7.8
	EXOC2	92.8	100	39.6	0		3310000		28.3	2.3
	TSPO	66.5	100	25.5	0		3230000		27.6	3
	TBC1D1	81.1	100	13.1	0		3140000		26.8	5.7
	CKAP5	100	82.1	35.1	0		7460000		26.5	2.4
	EXOC4	100	100	0	0		3070000		26.3	26.3
	CBLB	46.3	100	2.2	0		3060000		26.2	14.9
	RNF213	100	84.7	20.4	0		233000000		26	4
	JAK1	100	81.4	25	0		2850000		24.3	3.3
	MYO18B	73.7	100	2.8	0		107000000		24	13.7
	APPL1	40.7	100	14.5	0		19000000		23.4	4.2
	FAM160B1	54.9	100	22.8	0		2660000		22.7	3.1
	VPS51	100	77.3	16.3	0		3940000		21.1	4.5
	OSBPL3	73.5	100	28.6	0		2340000		20	2.7
	HVCN1	100	78.1	27.4	0		2230000		19.1	2.9
	LRBA	100	55.9	17.1	0		37000000		18.8	3.8
	MACF1	100	83.5	12.8	0		8650000		18.2	5.3
	AP1G2	100	75	30.6	0		20500000		17.3	2.6
	CHMP1A	100	68.2	16.3	0		2020000		17.3	4.1
	GZMM	96.8	100	44.5	0		1990000		17	2.1
	PIK3CG	85.5	100	22.3	0		1980000		16.9	3.5
	GMIP	84.3	100	7.7	0		30600000		16.4	7.2
	PITPNM1	86	100	23.6	0		1900000		16.3	3.3
	DYNC1H1	100	98	34.7	0		158000000		16	2.6
	GTPBP1	100	88.7	12.5	0		17000000		15.7	5.3
	YWHAG	88.8	100	31.6	0		352000000		15.3	2.6
	FHOD1	79.7	100	0	0.2		1800000		15	15.4
	RNF31	65.5	100	11.5	0		8330000		15	5.1
	PPP6R1	83	100	17	0		68900000		13.9	4.1
	KIF13B	49.1	100	13.9	0		1580000		13.5	4.1
	DOCK11	84.7	100	33.9	0		5610000		13.2	2.4
	IKBKAP	100	83	0	0		12200000		13.1	13.1
	MVK	98.9	100	0	5.2		4580000		13	39.1
	SELK	83.9	100	37.2	0		1490000		12.7	2.2
	ARHGEF2	100	86.6	3.9	0		25700000		12.5	8.5
	GCN1L1	100	93.8	40	0		66800000		12.4	2.2
	COMMD10	59.8	100	5.2	0		3350000		12.3	7.1
	DOCK8	100	64.3	26.3	0		41800000		11.8	2.6
	MADD	81.9	100	7.2	0		1380000		11.8	6.3
	ITGAM	100	66.1	0	6.2		9010000		11.6	77
	TBK1	51.2	100	0.4	0		5090000		11.5	10.8
	SYNJ2	60.8	100	0	5		3640000		10.9	31.1
	WDR6	62	100	6.34	0		10632813		9.98	5.84
	GRIPAP1	89.3	100	29.27	0		11809780		9.61	2.63
	PEX11B	73.9	100	21.26	0		15261100		9.6	3.1
	SFXN4	100	57.5	23.84	0		4548055		9.54	2.67
	CYLD	100	44.9	12.08	0		7705205		9.33	3.92
	PPP6R3	100	55.7	0	3.5		9693390		9.2	15.1
	ARHGAP4	100	57.2	19.84	0		36837430		9.18	2.98
	YWHAQ	49.8	100	11.34	0		376000000		8.99	4.07
	GIT2	59	100	12.88	0		10477695		8.87	3.89
	NEK9	100	82.2	24.75	0		28383200		8.63	2.8
	CDIPT	72.5	100	14.76	0		3226465		8.62	3.74
	USP4	87.2	100	30.67	0		6525850		8.57	2.47
	GAPVD1	84.6	100	20.49	0		3893875		8.28	3.18
	INF2	100	87.2	25.77	0		5682635		8.14	2.75
	KIF11	99.6	100	20.31	0		3193765		8.13	3.31
	INPP5D	77.5	100	8.23	0		58066700		8.09	4.89
Figure 3c	STRING network analysis of the 74 proteins and node coloring per function.
	STRING database permalink for this analysis
	https://version-11-5.string-db.org/cgi/network?networkId=bjY9nFy8le23
Figure 3d	Analysis of the 74 proteins partners of NBEAL2 (and NBEAL2) in enrichR using the Jensen Tissue library
	https://maayanlab.cloud/Enrichr/enrich?dataset=14fe7da46d55d5068793d7bf865b7c57
	Term	Overlap	P-value	Adjusted P-value	Old P-value	Old Adjusted P-value	Odds Ratio	Combined Score	Genes
	BTO:0004410 = CD8+ T cells	73/9290	3.44705e-22	3.94687e-20	0	0	42.4045	2095.6	ITGAM;FHOD1;DOCK8;CBLB;IKBKAP;PIK3CG;ARHGAP4;DOCK11;TBK1;AP1G2;YWHAQ;PPP6R1;C19ORF52;MYO18B;CHMP1A;PPP6R3;KIF13B;TSPO;WDR6;SBF1;YWHAG;JAK1;APPL1;GRIPAP1;USP4;COMMD10;GMIP;GAPVD1;CKAP5;GTPBP1;TBC1D1;INF2;IRF3;PITPNM1;MADD;EXOC4;FAR1;ARHGEF2;EXOC2;RNF31;MACF1;MVK;HVCN1;PEX11B;ARL1;UBR1;NCKIPSD;FAM160B1;RNF213;VPS51;INPP5D;GCN1L1;CDIPT;USP24;ARFGEF1;DYNC1H1;GIT2;NEK9;CCDC18;SLC35E1;OSBPL3;LRBA;DENND…
	BTO:0005453 = CD4+ T Cells	69/7164	2.09154e-24	4.78963e-22	0	0	20.7956	1133.86	ITGAM;FHOD1;DOCK8;CBLB;IKBKAP;PIK3CG;ARHGAP4;DOCK11;TBK1;AP1G2;YWHAQ;PPP6R1;C19ORF52;CHMP1A;PPP6R3;KIF13B;TSPO;SBF1;YWHAG;JAK1;APPL1;GRIPAP1;USP4;COMMD10;GMIP;GAPVD1;CKAP5;GTPBP1;TBC1D1;INF2;IRF3;PITPNM1;MADD;EXOC4;ARHGEF2;EXOC2;RNF31;MACF1;MVK;HVCN1;PEX11B;ARL1;UBR1;NCKIPSD;FAM160B1;RNF213;VPS51;INPP5D;GCN1L1;CDIPT;USP24;ARFGEF1;DYNC1H1;GIT2;NEK9;CCDC18;SLC35E1;OSBPL3;LRBA;DENND4C;NBEAL2;HOOK3;S…
	Natural killer cell	71/9530	1.17798e-18	5.39513e-17	0	0	19.6397	810.779	ITGAM;FHOD1;DOCK8;CBLB;IKBKAP;PIK3CG;ARHGAP4;DOCK11;TBK1;AP1G2;YWHAQ;PPP6R1;C19ORF52;MYO18B;CHMP1A;PPP6R3;KIF13B;TSPO;WDR6;SBF1;YWHAG;JAK1;APPL1;GRIPAP1;USP4;COMMD10;GMIP;GAPVD1;CKAP5;GTPBP1;TBC1D1;INF2;IRF3;PITPNM1;MADD;EXOC4;ARHGEF2;EXOC2;RNF31;MACF1;MVK;HVCN1;PEX11B;ARL1;UBR1;NCKIPSD;FAM160B1;RNF213;VPS51;INPP5D;GCN1L1;CDIPT;USP24;ARFGEF1;DYNC1H1;GIT2;NEK9;CCDC18;SLC35E1;OSBPL3;LRBA;DENND4C;NB…
	B-lymphocyte	69/8270	2.58669e-20	1.97451e-18	0	0	16.4402	741.474	ITGAM;FHOD1;DOCK8;CBLB;IKBKAP;PIK3CG;ARHGAP4;DOCK11;TBK1;AP1G2;YWHAQ;PPP6R1;C19ORF52;CHMP1A;PPP6R3;KIF13B;TSPO;WDR6;SBF1;YWHAG;JAK1;APPL1;GRIPAP1;USP4;COMMD10;GMIP;GAPVD1;CKAP5;GTPBP1;TBC1D1;INF2;IRF3;PITPNM1;MADD;EXOC4;FAR1;ARHGEF2;EXOC2;RNF31;MACF1;MVK;HVCN1;PEX11B;ARL1;UBR1;NCKIPSD;FAM160B1;RNF213;VPS51;INPP5D;GCN1L1;CDIPT;USP24;ARFGEF1;DYNC1H1;GIT2;NEK9;SLC35E1;OSBPL3;LRBA;DENND4C;NBEAL2;HOOK…
	Bone marrow	74/14508	9.78838e-10	1.17976e-08	0	0	28.1512	583.986	ITGAM;FHOD1;DOCK8;CBLB;IKBKAP;KIF11;PIK3CG;ARHGAP4;DOCK11;TBK1;AP1G2;YWHAQ;PPP6R1;C19ORF52;MYO18B;CHMP1A;PPP6R3;KIF13B;TSPO;WDR6;SBF1;YWHAG;JAK1;APPL1;GRIPAP1;USP4;COMMD10;GMIP;GAPVD1;CKAP5;GTPBP1;TBC1D1;INF2;IRF3;PITPNM1;MADD;EXOC4;FAR1;ARHGEF2;EXOC2;RNF31;MACF1;MVK;HVCN1;PEX11B;ARL1;UBR1;NCKIPSD;FAM160B1;RNF213;VPS51;INPP5D;GCN1L1;CDIPT;USP24;ARFGEF1;DYNC1H1;GIT2;NEK9;CCDC18;SLC35E1;OSBPL3;LRBA…
	Lymph node	74/14834	4.80135e-09	5.23576e-08	0	0	25.895	496.002	ITGAM;FHOD1;DOCK8;CBLB;IKBKAP;KIF11;PIK3CG;ARHGAP4;DOCK11;TBK1;AP1G2;YWHAQ;PPP6R1;C19ORF52;MYO18B;CHMP1A;PPP6R3;KIF13B;TSPO;WDR6;SBF1;YWHAG;JAK1;APPL1;GRIPAP1;USP4;COMMD10;GMIP;GAPVD1;CKAP5;GTPBP1;TBC1D1;INF2;IRF3;PITPNM1;MADD;EXOC4;FAR1;ARHGEF2;EXOC2;RNF31;MACF1;MVK;HVCN1;PEX11B;ARL1;UBR1;NCKIPSD;FAM160B1;RNF213;VPS51;INPP5D;GCN1L1;CDIPT;USP24;ARFGEF1;DYNC1H1;GIT2;NEK9;CCDC18;SLC35E1;OSBPL3;LRBA…
	Blood platelet	59/5583	8.53266e-20	4.88495e-18	0	0	9.61327	422.097	ITGAM;FHOD1;DOCK8;CBLB;IKBKAP;PIK3CG;ARHGAP4;DOCK11;TBK1;AP1G2;YWHAQ;PPP6R1;CHMP1A;PPP6R3;KIF13B;TSPO;YWHAG;JAK1;APPL1;GRIPAP1;USP4;COMMD10;GMIP;GAPVD1;CKAP5;GTPBP1;INF2;IRF3;MADD;EXOC4;ARHGEF2;EXOC2;RNF31;MACF1;PEX11B;ARL1;UBR1;NCKIPSD;FAM160B1;RNF213;VPS51;INPP5D;GCN1L1;CDIPT;USP24;ARFGEF1;DYNC1H1;GIT2;NEK9;SLC35E1;OSBPL3;LRBA;DENND4C;NBEAL2;HOOK3;SYNJ2;CCDC88B;CYLD;PTPRA
	Monocyte	64/7640	4.29693e-17	1.63999e-15	0	0	9.48373	357.404	ITGAM;FHOD1;DOCK8;CBLB;IKBKAP;PIK3CG;ARHGAP4;DOCK11;TBK1;AP1G2;YWHAQ;PPP6R1;MYO18B;CHMP1A;PPP6R3;KIF13B;TSPO;WDR6;YWHAG;JAK1;APPL1;GRIPAP1;USP4;COMMD10;GMIP;GAPVD1;CKAP5;GTPBP1;TBC1D1;INF2;IRF3;PITPNM1;MADD;EXOC4;ARHGEF2;EXOC2;RNF31;MACF1;HVCN1;PEX11B;ARL1;UBR1;NCKIPSD;RNF213;VPS51;INPP5D;GCN1L1;CDIPT;USP24;ARFGEF1;DYNC1H1;GIT2;NEK9;CCDC18;SLC35E1;LRBA;DENND4C;NBEAL2;HOOK3;CCDC88B;CYLD;PTPRA;SELK…

## Sheet: Figure 4
Figure 4c - Normalized CTLA-4 mean of fluorescence intensity (MFI) in CD25+CD127low Treg from controls and NBEAL2 deficient patients												Figure 4h - NBEAL2 WB	Mw	Ctrl	Ctrl	AAVS1	ex4	ex14	ex33	ex37	ex 41	ex48								Figure 4i - LRBA WB			not relevant	Ctrl	AAVS1	Ctrl	Mw	ex55	ex 50	ex 44	ex 22	ex 3					Figure 4j - Normalized CTLA-4 MFI after CRISPR-Cas9 knockdown (KD) experiment
	Controls	NBEAL2 patients										Mw																			Mw																	Controls	NBEAL2 KDs
	1.12033	0.972527																																														0.736947	0.495118
	0.87967	1.33714																																														1.13808	0.486841
	1.18095	0.998095										270kDa												NBEAL2																				LBRA				1.12497	0.473852
	0.819048	1.12952										205 kDa																			270kDa																	1.08006	0.441633
	1.15958	0.926667										150 kDa																			205 kDa																	0.802292	0.446345
	0.840419	0.725102										120kDa												unspecific band							150 kDa																	1.14518	0.465829
		1.07921																													120kDa																	0.793098	0.741253
												85kDa																																				1.19299	0.57254
												65kDa																			85kDa																	0.986379	0.759437
												50 kDa																			65kDa																		0.563397
												40kDa																																					0.887491
																															50 kDa																		0.649362
																															40kDa																		0.641701
Figure 4e - Normalized CTLA-4 mean of fluorescence intensity (MFI) in CD25+CD127low Treg from controls and NBEAL2 deficient patients													Mw	Ctrl	Ctrl	AAVS1	ex4	ex14	ex33	ex37	ex 41	ex48											not relevant	Ctrl	AAVS1	Ctrl	Mw	ex55	ex 50	ex 44	ex 22	ex 3							0.535406
	Controls	NBEAL2 patients										Mw																			Mw																		0.809289
	0.851986	0.472924																																															0.584646
	1.14801	0.187726																																															0.793149
	1.11362	0.0129964																																															0.741559
	0.886385	0.611268										270kDa
		0.653521										205 kDa																			270kDa
		0.653521										150 kDa																			205 kDa
		0.374648										120kDa																			150 kDa
		0.789671																													120kDa
												85kDa
												65kDa												ku-70							85kDa
																								revealed on the same membrane							65kDa													ku-70
												50 kDa																																revealed on the same membrane
												40 kDa																			50 kDa
																															40kDa
[truncated: 9 more columns]

## Sheet: Figure 5
Figure 5a - z-socres from IPA Pathways analyses performed on the T CD4+ lymphocytes subsets.
		25 - NBEAL2	25 - LRBA	3 - NBEAL2	3 - LRBA	11 - NBEAL2	11 - LRBA	10 - NBEAL2	10 - LRBA	4 - NBEAL2	4 - LRBA
	Phagosome Formation	4.382	4.146	4.271	2.887	4.747	4.642	5.396	3.8	3.273	3.3
	RHOA Signaling	4.472	3.464	3.71	3.638	4.243	4	4.146	4.123	3.71	3.742
	Integrin Signaling	3.78	3.357	3.545	3.441	4.158	4.2	4.642	4.243	2.982	3.357
	Actin Cytoskeleton Signaling	4.811	2.982	4.243	2.6	4.041	3.78	4.747	3.266	3.4	3.3
	Regulation of Actin-based Motility by Rho	4.123	2.714	4	3.357	4.123	4	4.123	3.742	3.464	3.464
	Ephrin Receptor Signaling	4.243	2.309	3.3	3.5	4.359	3.638	4.583	3.873	2.828	3.207
	CDC42 Signaling	3.771	3.873	3.273	3.71	2.982	4.025	3.441	4.264	2.84	3.873
	Fcγ-R. Phagocytosis in macrophages /monocytes	3.771	3.317	3.357	3.742	3.742	3.357	3.873	3.873	3.051	3.464
	Signaling by Rho Family GTPases	4.379	3.357	2.785	3.411	3.402	3.838	4.271	3.71	2.6	3.638
	T Cell Receptor Signaling	3.128	3.153	2.828	3.962	3.182	3.962	3.307	3.71	3.286	3.578
	Leukocyte Extravasation Signaling	3.5	2.309	3.13	3.207	3.3	2.683	3.771	3.153	2.5	2.333
	RHOGDI Signaling	-3.578	-2.138	-2.837	-2.668	-3.273	-3.3	-3.962	-2.982	-2.183	-2.84
	Actin Nucleation by ARP-WASP Complex	3.162	1.89	2.53	1.897	3.464	3.162	3.317	3	2.121	2.121
	Phospholipase C Signaling	3.638	1.667	2.668	1.941	3.3	3.207	3.71	2.496	2.324	1.414
	fMLP Signaling in Neutrophils	3.051	2.121	2.183	1.941	2.668	2.673	3.3	2.673	2.183	1.897
	Calcium-induced T Lymphocyte Apoptosis	2.646	1.134	2.828	1.89	3	2.828	2.828	2.828	2.646	2.236
	RAC Signaling	2.84	2.714	1.789	2.84	2.4	2.982	3.3	2.668	1.069	1.732
	PD-1, PD-L1 cancer immunotherapy pathway	-2.309	-1.414	-2.673	-2.714	-2.673	-2.53	-2.84	-2.646	-2.887	-2.828
	Reelin Signaling in Neurons	2.887	2.121	2.496	2.309	2.673	2.309	3.051	2.53	2.309	2.333
	IL-8 Signaling	2.138	2.121	1.414	2.111	2.065	2.673	3.13	3.162	1.291	2.121
	SLE In B Cell Signaling Pathway	2.683	2.496	1.091	2.828	2.065	3	3.266	3.441	1.147	3
	Remodeling of Epithelial Adherens Junctions	2.236	2.449	2.236	2.646	2.236	2.646	2.236	2.828	2.236	2.449
	Oxidative Phosphorylation	3.656	2.887	2.959	2.333	2.335	3	2.722	1.291	3.55	0
	CXCR4 Signaling	3	0.816	1.732	1.667	2.84	1.667	3.742	2.646	1.667	1.633
	CD28 Signaling in T Helper Cells	2.138	2.309	1.698	3	1.698	2.84	2.183	3	2	3.051
	EIF2 Signaling	-1.886	-3.771	-0.655	-2.524	-2.065	-3.674	-0.655	-2.985	-1.091	-1.732
	Synaptogenesis Signaling Pathway	2.524	1.897	2.524	1.604	2.524	2	3.441	2.714	2.357	1.732
	TEC Kinase Signaling	2.714	2.53	1.291	2.714	2	2.496	2.828	2.138	0.577	2.333
	Role of NFAT in Regulation of the Immune Response	2.496	2.111	0.894	2.138	1.789	2.309	2.683	2.496	1.606	2.496
	Agrin Interactions at Neuromuscular Junction	2.646	2	1.667	1.89	2.333	2.236	2.828	2.236	1.342	1.633
Figure 5b - z-socres from IPA Pathways analyses performed on the T CD8+ lymphocytes subsets.
		20 - NBEAL2	20 - LRBA	2 - NBEAL2	2 - LRBA	12 - NBEAL2	12 - LRBA	9 - NBEAL2	9 - LRBA	8 - NBEAL2	8 - LRBA
	Integrin Signaling	-2.84	-1.508	3.838	4.459	3	2.111	4.082	4.379	3.411	3.207
	Phagosome Formation	-3.441	-1.265	4.041	4.938	2.673	0.577	4.596	4.747	3.528	2.524
	CDC42 Signaling	-2.333	-1.633	3	4.379	1.414	2.111	3.638	4.146	3.638	3.5
	Actin Cytoskeleton Signaling	-2.673	-2.121	3.4	4.542	2.53	1.155	3.657	3.9	3.78	2.065
	RHOA Signaling	-1.89	-1.342	3	4.379	2.236	1.89	4.146	3.71	3.71	3.051
	T Cell Receptor Signaling	-3.273	-2.673	4.082	3.307	2.828	0.302	3.307	3.528	3.413	4.243
	Regulation of Actin-based Motility by Rho	-1.667	-1.89	3	4.146	2.236	1.667	4.123	3.9	3.873	2.887
	Ephrin Receptor Signaling	-2.121	-2.449	2.84	3.411	2.828	1.134	4.243	3.638	2.683	2.887
	Fcγ-R. Phagocytosis in macrophages /monocytes	-2.333	-1.342	3.051	3.578	2.236	1.134	3.051	3.357	3	2.496
	Signaling by Rho Family GTPases	-1.387	-1.667	3.411	4.017	1	0.277	3.651	3.138	3.272	2.84
	Leukocyte Extravasation Signaling	-1	-1	3.638	2.985	2.828	0.707	3.273	3.13	3.3	2.309
	Phospholipase C Signaling	-2.138	-1.667	3.051	4.025	1.89	0.632	3.578	2.828	2.357	2.236
	Calcium-induced T Lymphocyte Apoptosis	-1.414	-2.449	2.828	3.162	2.236	0.447	3.162	2.828	2.828	2
	EIF2 Signaling	2.496	-2.828	-0.277	-3.889	-0.577	-3.742	0	-3.13	-0.894	-1.155
	Role of NFAT in Regulation of the Immune Response	-1.941	-3	3.357	2.828	1.897	-1.134	2.4	2.309	1.789	2.828
	RHOGDI Signaling	1.667	1.414	-2.524	-3.545	-0.816	-0.302	-3.266	-2.558	-3.13	-1.807
	PD-1, PD-L1 cancer immunotherapy pathway	1.732	1.89	-2.333	-2.309	-2.236	0.707	-2.84	-2.714	-2.496	-2.646
	IL-8 Signaling	-1	-1.633	2.84	2.668	1.667	0.378	3.153	2.887	2.065	2.449
	Actin Nucleation by ARP-WASP Complex	-1.414	-2.449	1.897	3.357		0.816	3.162	2.714	2.53	1.89
	fMLP Signaling in Neutrophils	-1.414	-2.449	2.309	3.13	1.89	-0.378	2.5	2.673	2.357	1.89
	CXCR4 Signaling	0	-1.633	3.051	2.496	2.828	-0.378	3.207	2.333	2.309	2
	SLE In B Cell Signaling Pathway	-1	-1.414	3.051	1.698	1.897	-1.414	2.683	2.324	1.964	3.606
	Synaptogenesis Signaling Pathway	-2.111	-2.236	2.309	2.558	1.134	-0.447	2.668	2.5	2.132	1.667
	RAC Signaling	-1.89		2.84	2.858	1.667	0.333	1.886	2.683	1.886	2.53
	Dendritic Cell Maturation	-1.508	-2.828	2.714	1.155	2.333	-1.89	1.807	1.941	1.291	2.828
	Oxidative Phosphorylation	-0.447	2	0.218	3	0.5	1	2.967	3.578	3.781	0
	PKCθ Signaling in T Lymphocytes	-2.324	-2.646	2.887	2	1.414	0	1.807	1.265	1.5	2.828
	CD28 Signaling in T Helper Cells	-1.732	-1.633	1.667	2.236	0.447	0	2.5	2.84	2.5	2.887
	TEC Kinase Signaling	-1.897	-2.236	2.333	2.309	0.816	-0.707	2.5	1.897	1.387	2.646
	Paxillin Signaling	-1.414		3	1.941	2.449	-1	2.333	2.449	1.897	1.342
Figure 5c - Signature of the STAT3/IL-6 pathway in T cells subsets for the NBEAL2, LRBA and healthy controls groups
		Control group	NBEAL2 patients	LRBA patients
	27- T-proliferating	-0.0503502	-0.0616338	0.0146939
	10- TCD4-effector1	-0.0114392	-0.0190426	0.0128994
	2- TCD8-toxic	-0.0257718	-0.0342348	0.0092624
	9- TCD8-effector1	-0.0268074	0.00033327	0.00279744
	12- TCD8-effector2	-0.0119181	-0.0124117	0.00275177
	26- TCD8-central_memory	-0.0175605	-0.0211386	0.00059712
	25- T-regs	-0.0102163	-0.026108	-0.0030576
	11- TCD4-effector2	-0.0067267	-0.0092958	-0.0058796
	4- TCD4-naive	-0.0159588	-0.0146091	-0.0213423
	20- TCD8-effector_memory+TEMRA	-0.0136562	-0.0114531	-0.0275522
	3- TCD4-central_memory	-0.0152138	-0.0208556	-0.0283642
	8- TCD8-naive	-0.0397298	0.00533779	-0.0341589

## Sheet: Sup. fig 1
Supplemental Figure 1b - Vitamin B12 dosage in the plasma of controls, NBEAL2 patients or FAS mutated patients.
concentration in pg/mL	Controls	FAS patients	NBEAL2 patients
	293	2343	2402
	459	1722	772
	694	1649	766
	814	789	1558
	548	1398	1739
	691	372	1702
	897	10998	999
	418	5940	1061
	795	842	1129
	623	2229	1460
	335	3846
	402	3573
	448	7656
	162
Supplemental Figure 1c - Vitamin B12 dosage in the plasma of controls, NBEAL2 patients or FAS mutated patients.
concentration in ng/mL	FAS patients	NBEAL2 patients
	1.9	1.1
	2.2	0.63
	0.78	0.55
	0.9	0.63
	2.29	0.3
	2	0.36
	0.82	0.26
	3.3	0.3
	4.28	0.12
	2.3	0.76
	1.63	0.33
	2.23	0.15
	2
	1
	0.7

## Sheet: Sup. fig2
Supplemental figure 2a - intensities for each lineage marker used for cluster identification after unsupervised clustering for all samples.
Immune_subset	CD45	CCR6	CD123	CD19	CD4	CD8a	CD11c	CD16	CD45RO	CD45RA	CD161	CCR4	CD25	CD27	CD57	CXCR3	CXCR5	CD28	CD38	CD56	TCRgd	CD294	CCR7	CD14	CD3	CD20	CD66b	HLA.DR	IgD	CD127
Activated CD8 T cells	0.815621	0.047106	0.026734	0.0592561	0.0480196	0.930991	0.059513	0.112627	0.14632	0.608903	0.0299202	0.11365	0.0151121	0.794127	0.0686477	0.880842	0.0657618	0.683249	0.00992559	0	0	0.0907624	0.333792	0.0327786	0.744822	0.0399907	0.0148761	0.0146822	0	0.787964
Basophils	0.589209	0.0763553	1	0.129465	0	0	0.297385	0.0729765	0.615117	0.0420283	0	0.0140148	0.479398	0	0	0	0	0.012446	0.912509	0.120467	0.0982288	0.943552	0.0728292	0.0141757	0	0	0	0	0	0.00498038
CD3+ B cells	0.956313	0.684981	0.222565	0.910082	0.771398	0.308384	0.0866554	0.126404	0.115494	0.894995	0.117463	0.152	0.251511	0.853838	0.144557	0.351749	0.906579	0.725508	0.609178	0.0124	0.0357686	0.321584	0.833934	0.182904	0.835014	0.834471	0.229099	0.815126	0.664949	0.765395
cDC	0.685473	0.223206	0.435564	0.027389	0.499372	0.046651	0.952901	0.285118	0.28336	0.295388	0	0.100544	0	0.0184606	0	0.105954	0	0	0.756061	0.158301	0.0548853	0.0402152	0.00459651	0.109609	0	0	0.106464	0.920175	0.255665	0.0698528
Classical monocytes	0.753473	0.405161	0.102917	0.0360369	0.42967	0.0270229	0.868125	0.228077	0.602275	0.277583	0	0.131255	0.0533208	0.00284584	0	0	0	0.00353924	0.733352	0.111436	0.0918402	0.102776	0.132967	0.810108	0.0279622	0	0.049769	0.593144	0.0589724	0.147499
CM CD4 T cells	0.847077	0.173421	0.00045832	0.0658824	0.876005	0.207119	0	0.0803676	0.690646	0.135159	0.165588	0.602017	0.190897	0.833944	0.0519212	0.628414	0.240853	0.866415	0.226585	0	0.0192791	0.0988542	0.666142	0.14753	0.841204	0.0616328	0.0269848	0.00213721	0.00267955	0.802221
CM CD8 T cells	0.847525	0.0487597	0.0505762	0.0466333	0.0668446	0.941856	0.0646372	0.149123	0.611809	0.177988	0.0434596	0.573269	0.0797964	0.783408	0.0691161	0.82514	0.0940609	0.822294	0.0507378	0	0.0380072	0.145595	0.502676	0.0932663	0.781503	0.0546607	0.0309432	0.0547494	0.00141299	0.777093
DN T cells	0.745799	0.106578	0	0.0336756	0	0.0310871	0	0.0363063	0	0.761707	0.0179221	0.0795184	0.00909277	0.889297	0.0998906	0.743893	0.0630632	0.675498	0.245731	0	0.274116	0.171295	0.607989	0.0771957	0.74112	0.0230274	0.00103215	0	0	0.676637
Early NK	0.738805	0.0485427	0.0108634	0.0502478	0	0.217963	0.427525	0.487094	0.000821983	0.76997	0.697985	0.029775	0.0338584	0	0.0539131	0.197365	0	0	0.805695	0.89602	0.237641	0.140436	0	0	0	0	0	0	0	0.0545685
EM CD4 T cells	0.826429	0.326305	0	0.0598886	0.870914	0.206626	0	0.0539358	0.655828	0.13183	0.688773	0.172917	0.219466	0.783814	0.0414364	0.843645	0.0808549	0.860044	0.150458	0	0	0.0409664	0.373565	0.0550406	0.793043	0.0419592	0.0220741	0	0.00492926	0.936104
EM CD8 T cells	0.881449	0.0243814	0.0131441	0.0241186	0.0483896	0.918803	0.0637275	0.103926	0.705679	0.15852	0.0222524	0.234043	0	0.68286	0.0667779	0.669738	0.0275202	0.481177	0.162197	0	0.0528286	0.0220408	0.046866	0.0378125	0.771258	0.0510385	0.0248657	0.224291	0	0.227997
Eosinophils	0.66207	0.271466	0.196536	0.0150256	0	0.000156944	0.542725	0.24742	0.768393	0.126237	0.00121841	0.075336	0.188902	0.00553337	0.02649	0	0	0.0255829	0.312935	0.030476	0.191798	0.862474	0.138071	0.101733	0	0.0200874	0.795687	0.365042	0.109944	0.177881
GD T cells	0.828497	0.0892674	0.00369223	0.0239541	0.0117127	0.207851	0.0374628	0.119788	0.208882	0.630822	0.565894	0.127664	0.0354478	0.649148	0.103347	0.670072	0.0317752	0.563501	0.179911	0.118144	0.955974	0.166887	0.14369	0.119259	0.895082	0.113835	0.0403631	0.0471996	0	0.65825
IgD- memory B cells	0.823213	0.662141	0.140711	0.917607	0.135777	0.121094	0.0725997	0.0765344	0	0.93753	0.0776888	0.0368268	0.419288	0.497113	0.0860512	0.0162091	0.837758	0.169729	0.146981	0	0	0.307246	0.532219	0.0146031	0	0.790813	0.183968	0.753055	0.287192	0.174834
IgD+ memory B cells	0.853982	0.740247	0.20155	0.995823	0.194682	0.148762	0.23985	0.105865	0	0.943226	0.0758411	0.0488856	0.224385	0.519593	0.107799	0.66859	0.774586	0.239953	0.0420136	0	0	0.291404	0.245254	0	0	0.967012	0.319059	0.849914	0.399974	0.209957
Late NK	0.757607	0.238283	0.0384709	0.0821693	0.0168702	0.195431	0.483171	0.509524	0.0343258	0.800922	0.612884	0.0682945	0.0674702	0	0.943133	0.250207	0.00668442	0	0.725505	0.889909	0.189727	0.144765	0	0	0	0.113657	0.00918955	0	0	0.0678054
MAITs	0.801628	0.306625	0	0.0218697	0.0123518	0.834635	0.0158409	0.0819924	0.438282	0.285533	1	0.0733607	0.126665	0.654725	0.00890746	0.511824	0.0204808	0.796323	0.00574319	0.322481	0.00620506	0.0382213	0.073176	0.029851	0.782594	0.0371293	0.000866181	0	6.55409e-05	0.894321
Naïve B cells	0.794696	0.700866	0.187064	0.899098	0.0979161	0.062133	0.0462259	0.0404596	0	0.8127	0.0208667	0.000939992	0.0744639	0	0.0585537	0	0.932524	0.198083	0.536859	0	0	0.177081	0.638847	0.0386823	0	0.857391	0.250518	0.844092	0.794081	0.191755
Naïve CD4 T cells	0.799971	0.0452408	0	0.0828954	0.830641	0.180535	0	0.0550545	0.00946795	0.695466	0	0.0859829	0.0226957	0.878595	0.0378576	0.0131319	0.00630215	0.748147	0.573559	0	0	0.214354	0.847981	0.223002	0.873288	0.0808503	0	0	0	0.772088
Naïve CD8 T cells	0.784872	0.0902075	0.0590733	0.103108	0.0576486	0.921455	0.0447388	0.112893	0.0208862	0.786769	0.0319816	0.103152	0.00655441	0.898288	0.0903045	0.544496	0.00826473	0.644809	0.364753	0	0	0.241101	0.841663	0.188375	0.795177	0.0378599	0	0	0	0.756461
Neutrophils	0.415654	0.247172	0.0656636	0.102114	0.0330332	0.113105	0.536698	0.834951	0.623413	0.220885	0.00668206	0.0569482	0.0137633	0	0	0	0	0	0.228779	0	0.385089	0	0.00904514	0.0433972	0	0	0.67114	0.190268	0.0432819	0.0865073
Non-classical monocytes	0.877276	0.151354	0.771692	0.106528	0.451054	0.0703615	0.954607	0.524683	0.174347	0.662303	0.00248717	0.100241	0	0.00785895	0.00321565	0	0	0	0.0988517	0.0257115	0.0512134	0.425227	0	0.200397	0	0	0.0325194	0.709689	0.0897247	0.114501
pDC	0.598317	0.0628564	1	0.223059	0.653296	0.131554	0	0.0972966	0	0.824118	0.0218836	0.0303876	0	0	0.0247529	0.699627	0	0	0.651124	0.00141593	0	0.213355	0.148199	0	0	0	0.0335762	0.717296	0.0915089	0.0366236
Plasmablasts	0.631399	0.191961	0.130128	0.691832	0.0402534	0.0479952	0	0.0619058	0	0.783194	0.0256801	0.0621037	0.00526402	0.322621	0.0565678	0.0981471	0	0.113616	1	0.228897	0.174387	0.130159	0.0143356	0	0	0.134833	0.0735355	0.602244	0.105012	0.0762127
Regulatory T cells	0.788809	0.236071	0	0.0373597	0.813447	0.153233	0	0.0652634	0.717538	0.11364	0.0274955	0.93121	0.888887	0.822095	0.0282905	0.45525	0.0603036	0.862696	0.213358	0	0	0.03639	0.337015	0.0653476	0.783726	0.0311667	0.0176813	0.199473	0.000442882	0.214119
TEMRA CD8 T cells	0.846011	0.128301	0.0788735	0.115629	0.0737902	0.920409	0.0838993	0.147518	0.0679821	0.812708	0.124857	0.0649851	0.00534796	0.0452219	0.621845	0.446633	6.1608e-05	0	0.11431	0.0146664	0.0161752	0.202474	0.00541979	0.0283284	0.814711	0.105923	0.0182537	0.114402	0	0.156453
Terminal effector CD8 T cells	0.859272	0.162706	0.0276466	0.0413793	0.0769971	0.901912	0.0511817	0.110631	0.760046	0.401114	0.0498981	0.10265	0	0.081432	0.957228	0.522724	0.024508	0.0233379	0.125662	0	0.0247914	0.042992	0.0182205	0.0289568	0.813448	0.192583	0.0611706	0.119121	0	0.190345
Terminal memory CD4 T cells	0.830218	0.22183	0	0.0542248	0.863371	0.195573	0	0.0499479	0.674462	0.0989212	0.137177	0.631494	0.226507	0.0486462	0.0139163	0.628489	0.0478639	0.851287	0.120686	0	0	0.0682008	0.200125	0.0492481	0.761243	0.036981	0.0129078	0.0282175	0.0016452	0.846366
Transitional monocytes	0.879016	0.506021	0.382274	0.114853	0.534195	0.0840662	0.967519	0.357781	0.436759	0.618703	0.0207952	0.198228	0.164468	0.024136	0.0104673	0.00661503	0	0.0221852	0.747472	0.138918	0.143786	0.246279	0.206521	0.924634	0.0569965	0.0199841	0.136274	0.895756	0.218982	0.269209
Supplemental figure 2b - median expression of CXCR5 on central memory CD4+ T cells from controls and NBEAL2 deficient patients
	Controls	NBEAL2 patient
	1.00142	2.13963	P1
	0.681922	1.91588	P2
	1.81755	2.54639	P5.II-1
	1.78366	2.8795	P6
	1.21004	1.95749	P7
	1.6581	2.54986	P9.II-1
	0.966226	1.20436	P9.II-2
	0.806397
	0.845365
	0.809133
	0.814962
Supplemental figure 2c - median expression of CD66B on neutrophils from controls and NBEAL2 deficient patients
	Controls	NBEAL2 patient
	4.17012	5.25624	P1
	3.726	6.47534	P2
	4.36947	5.42905	P5.II-1
	4.43709	6.31323	P6
	3.83189	6.26475	P7
	4.71534	5.93984	P9.II-1
	3.75499	6.17846	P9.II-2
	4.78492
	4.44153
	4.21034
	4.58349
Supplemental figure 2d - median expression of CD66B on eosinophils from controls and NBEAL2 deficient patients
	Controls	NBEAL2 patient
	5.51288	5.61438	P1
	5.31663	6.11975	P2
	5.36997	6.12221	P5.II-1
	5.55439	5.70666	P6
	5.18671	6.07582	P7
	5.32662	6.07917	P9.II-1
	4.93054	6.06465	P9.II-2
	5.37047
	5.16396
	5.50456
	5.37792

## Sheet: Sup. fig4
Supplemental figure 4d - Mean of fluorescence intensity (MFI) values of CTLA-4 for lymphocytes, CD3+ cells, CD4+ T cells, naïve CD45RA+ CD4+ T cells, memory CD45RA- CD4+ T cells, CD25+ CD127low Treg and FOXP3+ HELIOS+ Treg for controls and NBEAL2 deficient patients.
		Controls							NBEAL2
	Lymphocytes	876	727	501	651	749	575		507	409	587	553	524	675
	CD3+	874	731	475	676	751	571		519	409	592	566	638	653
	CD4+	923	756	476	689	766	672		652	459	614	605	688	694
	CD4+ naive T cells	711	597	409	540	634	511		441	360	511	449	518	551
	CD4+ memory T cells	1198	1025	670	807	1006	908		747	575	674	767	764	1019
	TReg CD25+ CD127	2039	1601	876	1311	1851	1433		1888	1281	1188	1217	985	1770
	TReg FOXP3+ HELIOS+	1606	1504	785	1222	1307	1377		1741	1126	926	1225	1107	1829

## Sheet: Sup. fig5
Supplemental figure 5e - Percentage of CD25+ activated T cells of controls or NBEAL2 deficient patients
	Controls	NBEAL2 patients
	98.7	99.1
	98.8	95.3
	74.1	96.3
	79.6	82.6
		88.2
		90.2
		89.8
Supplemental figure 5f - Normalized CD25+ MFI of activated T cells from controls or NBEAL2 deficient patients
	Controls	NBEAL2 patients
	0.77718	1.42519
	1.22282	1.78256
	1.04112	1.96555
	0.95888	2.31001
		1.38058
		0.752406
		0.790901
Supplemental figure 5g - Percentage of CTLA-4+ T cells
	Controls	NBEAL2 patients
	10.9	0.68
	7.26	0.58
	5.87	0.57
	9.17	3.71
		0.83
		2.62
		4.13

## Sheet: Sup. fig6
Supplemental figure 6d - Immunoblotting of NBEAL2, LRBA and GAPDH in different cell subtypes lysates from 3 healthy donors.
Supplemental figure 6e - NBEAL2 expression normalized with GAPDH in Treg, non-activated CD4+ CD25- T cells or CD4+ T cells
	TReg	CD4+ CD25-	activated CD4+
	0.009	0.028	0.033
	0.003	0.025	0.015
	0.008	0.012	0.021
Supplemental figure 6f - LRBA expression normalized with GAPDH in Treg, non-activated CD4+ CD25- T cells or CD4+ T cells
	TReg	CD4+ CD25-	activated CD4+
	0.746	1.102	0.53
	0.481	1.316	0.518
	0.621	1.016	0.474

[truncated: 1 more sheets: Sup. fig7]
